# Supplementary material for: Progesterone signalling in broiler skeletal muscle is associated with divergent feed efficiency
Source: BMC Syst Biol. 2017 Feb 24;11:29. doi: 10.1186/s12918-017-0396-2 (PMC5324283; doi:10.1186/s12918-017-0396-2)
Supplement: Additional file 4: — The RIF1 and RIF2 output listed in full for the 898 Transcription Factors. (XLSX 69 kb) [file 12918_2017_396_MOESM4_ESM.xlsx]

## Sheet: RIF12_HvL
Regulator	RIF1	RIF2	Function		Notes
GZF1_1	-15.5155	-10.379	activated by progesterone		Hormone growth promotants given to cattle to increase feed efficiency and muscle mass include progesterone as well as estrogen and testosterone or analogs
PGR_1	-14.4145	-9.46177	Lontay et al 2015 progesterone receptor promotes an oxidative to glycolytic muscle phenotype conversion, alias NR3C3
CITED2_1	-10.4046	-8.11317	muscle development, induces expression of progesterone receptor
TOX_1	-5.45458	-6.16521
TCFL5_1	-7.48493	-6.10894
GFI1_1	-5.51843	-5.50217	early downstream target of cytoplasmic progesterone receptor signaling
KLF7_1	-5.57237	-5.03937	gene expression associated with chicken fatness traits
CBX7_1	-2.91881	-4.75738
PRRX1_1	-2.88651	-4.64967
NME1_1	-5.14747	-4.57252
NKX6-3_1	-3.57892	-3.98128
L3MBTL1_1	-2.51095	-3.96381
ZFPM2_1	-3.93577	-3.93788
TRIM66_1	-3.12978	-3.75606
TAF4B_1	-3.74016	-3.70046
SOX11_1	-2.28433	-3.54878
STON1_1	-1.83806	-3.35757
BDP1_1	-2.08737	-3.33476
FOXD1_1	-2.90629	-3.33092
ETV4_1	-1.83671	-3.28991
FHL2_1	-1.73825	-2.84586
CAMTA1_1	-1.50568	-2.84059
FOS_1	-1.07535	-2.65355
TP63_1	-1.20874	-2.58666
SATB2_1	-1.94037	-2.39842
SKI_1	-0.786964	-2.36143
NFATC2_1	-1.49047	-2.35674
HSF2BP_1	-1.21551	-2.34807
TRPS1_1	-1.03136	-2.34603
TAL2_1	-1.3408	-2.26141
YAP1_1	-0.670475	-2.17549	organ size regulation including muscle mass
FOXO6_1	-1.22091	-2.12775
CBX2_1	-1.90046	-2.08494
MYO6_1	-0.835624	-2.06499
SFMBT1_1	-1.29574	-2.02625
NFAT5_1	-0.487207	-1.95908
SRA1_1	-0.971406	-1.85141
NCOA3_1	-0.432704	-1.77209
ESR1_1	-0.638663	-1.76907	estrogen receptor 1
TCF4_1	-0.461019	-1.6321
CREB3L2_1	-0.272298	-1.62785
HTATIP2_1	-0.488992	-1.61391
RFX7_1	-0.359641	-1.58849
REST_1	-0.232075	-1.56913
HOXA6_1	-0.441237	-1.51571
SUPT7L_1	-0.427569	-1.46305
BBX_1	-0.362208	-1.44065
SERTAD2_1	-0.58257	-1.2667
MGA_1	-0.10957	-1.20887
TEAD1_1	-0.120867	-1.20062
SALL4_1	-0.840759	-1.1992
PPARG_1	-0.383775	-1.19011
TIAM1_1	-0.391282	-1.18248
PAX3_1	-0.823716	-1.0944
ARID5B_1	-0.295283	-1.07909
CHD9_1	-0.0602261	-1.05196
NCOA2_1	-0.0505431	-1.03358
RFX3_1	-0.53149	-0.994795
RBPJ_1	-0.140942	-0.991108
NR4A3_1	-0.186985	-0.987669
GATAD1_1	-0.415269	-0.983362
JMY_1	-0.267873	-0.97581
SEC16B_1	-0.640423	-0.921462
KLF4_1	-0.143338	-0.908856
E2F7_1	-0.137177	-0.898853
KMT2A_1	-0.0342581	-0.897709
PLAGL2_1	-0.235523	-0.865561
ZBTB21_1	-0.28406	-0.861827
RCOR1_1	-0.0655077	-0.831768
MKL2_1	-0.0277049	-0.826043
MAML2_1	-0.156812	-0.805927
ELK4_1	0.0440128	-0.781554
PROX1_1	-0.542738	-0.777635
MDM2_1	0.0566301	-0.724118
FOXP2_1	-0.384851	-0.713435
CLOCK_1	0.0407363	-0.713216
ZFHX4_1	-0.0157968	-0.698462
ZNF593_1	0.0366528	-0.683751
ZHX3_1	0.0180692	-0.66928
BACH1_1	0.0267742	-0.668938
PITX2_1	-0.0804234	-0.664918
MED13L_1	0.0778055	-0.650949
BACH2_1	-0.0504697	-0.618425
SOX6_1	-0.00234818	-0.613299
NFATC3_1	0.0847743	-0.598212
KCNIP4_1	-0.786084	-0.597765
EGR1_1	0.0540381	-0.567718
CHD2_1	0.0929168	-0.539038
NRIP1_1	0.06355	-0.505282
ATRX_1	0.104434	-0.504577
SIX4_1	0.0526933	-0.500696
LITAF_1	-0.452265	-0.495469
TADA2B_1	-0.325555	-0.484837
PATZ1_1	-0.35277	-0.47691
MYNN_1	-0.155662	-0.466274
FOXN3_1	-0.0576342	-0.449504
NR2E1_1	-0.343087	-0.439024
NPAS3_1	-0.139377	-0.43675
ZDHHC16_1	0.0144993	-0.430603
PCGF3_1	-0.182462	-0.430046
TBC1D2B_1	0.0891757	-0.42011
NFIL3_1	0.00298236	-0.419714
PER3_1	0.0727684	-0.385574
NR3C1_1	0.130377	-0.36494
SMAD3_1	0.14275	-0.344322
SMAD6_1	-0.0098305	-0.341457
BATF_1	-0.307411	-0.3291
RREB1_1	0.154022	-0.326653
KAT6B_1	0.127419	-0.324708
FOXN2_1	0.104825	-0.323535
JUN_1	0.0962912	-0.317434
AES_1	0.108444	-0.316194
DCP1A_1	0.0312978	-0.313853
TFAP4_1	-0.0270936	-0.311131
RNF14_1	-0.521415	-0.310321
PHF19_1	-0.0668037	-0.30493
HDAC10_1	-0.368297	-0.289801
MEF2C_1	0.138593	-0.287092
HOXA5_5	-0.862863	-0.278806
BASP1_1	-0.0134005	-0.276764
WWTR1_1	0.129399	-0.275507
ID2_1	0.136955	-0.265993
SKIL_1	0.0748713	-0.262445
AIP_1	0.0858502	-0.259783
MSC_1	0.0717903	-0.258559
ASXL2_1	0.14363	-0.243878
MYOG_1	0.106268	-0.236241
KAT6A_1	0.175491	-0.228976
GTF3A_1	0.042888	-0.227297
MDM4_1	0.166053	-0.215387
INO80_1	0.161578	-0.214476
BAZ2B_1	0.176372	-0.21302
KLF9_1	0.0814244	-0.205211
MYF5_1	-0.0324975	-0.204051
SSBP1_1	0.130915	-0.198828
PER2_1	0.17999	-0.19641
CREB1_1	0.182607	-0.194174
MTF1_1	0.167104	-0.192069
SNAI2_1	0.149621	-0.189799
NR2F1_1	0.0537692	-0.18345
FLI1_1	0.124656	-0.175383
SOX8_1	0.0290971	-0.173894
NCOA7_1	0.0478029	-0.166026
ZBTB33_1	0.143215	-0.162503
RXRG_1	0.00156414	-0.161954
MLLT1_1	0.0814244	-0.160102
BRWD1_1	0.182827	-0.158816
KDM5A_1	0.181017	-0.157044
NR6A1_1	-0.110719	-0.1569
CCNT2_1	0.104507	-0.15647
NR5A2_1	-0.264914	-0.153833
CIITA_1	-0.269071	-0.146842
MYC_1	0.100155	-0.142387
ZNHIT3_1	0.128935	-0.138641
NSD1_1	0.1907	-0.136768
SIN3B_1	0.188573	-0.136552
BAZ1A_1	0.179868	-0.136291
RFX2_1	0.0648215	-0.13454
MAF_1	-0.217404	-0.133603
CTDSP1_1	0.175687	-0.129777
HELZ2_1	-0.0330844	-0.129178
MAFA_1	0.173388	-0.124925
PHC2_1	0.147396	-0.117639
BCOR_1	0.179037	-0.114521
AFF4_1	0.179624	-0.113939
AFF1_1	0.187033	-0.112028
MED8_1	0.134559	-0.109695
EYA1_1	0.166346	-0.100177
HIVEP1_1	0.189087	-0.0992107
CEBPB_1	0.0311266	-0.0986116
MAFF_1	0.16192	-0.0979745
E2F1_1	0.0664598	-0.094688
NOC4L_1	0.146002	-0.0944011
EBF3_1	-0.00819221	-0.0899248
GRHL1_1	-0.0274848	-0.0895198
CREM_1	0.166909	-0.0893215
MSL1_1	0.171359	-0.0832758
HDAC9_1	0.188304	-0.0827611
CBFB_1	0.122822	-0.0783143
MED7_1	0.146369	-0.0779642
EPAS1_1	0.196055	-0.0761078
CDK7_1	0.147249	-0.0722813
NFATC1_1	0.202951	-0.0716105
ZNF639_1	0.171114	-0.0711675
PHF20_1	0.187937	-0.0674042
LMO2_1	0.160307	-0.0645311
KLF2_1	0.164708	-0.062004
VPS72_1	0.165613	-0.0612446
CNOT8_1	0.157103	-0.0603797
NCOA6_1	0.195322	-0.0589453
FOXO3_1	0.187106	-0.058709
FBXO11_1	0.208355	-0.0584727
PRDM2_1	0.195224	-0.0580846
MED20_1	0.188989	-0.055857
MEIS2_1	0.0532068	-0.0557473
ZNF236_1	0.151455	-0.0553634
SNAPC5_1	0.159744	-0.054026
MED9_1	0.178401	-0.0535197
HLX_1	0.0397093	-0.0529038
PBRM1_1	0.196275	-0.0516128
ZFHX3_1	0.180504	-0.0506762
TBPL1_1	0.151186	-0.0478453
SMARCB1_1	0.171481	-0.0474951
BCL9L_1	0.202878	-0.0474107
WHSC1_1	0.178743	-0.0442465
PDS5B_1	0.199503	-0.0432087
FHL5_1	0.16505	-0.0419978
AP5Z1_1	0.165515	-0.0414114
HIVEP2_1	0.208624	-0.040825
MN1_1	0.213881	-0.037703
RBL2_1	0.19718	-0.0372853
ILF2_1	0.179868	-0.0362601
BRPF1_1	0.109422	-0.0346063
TAF1B_1	0.100081	-0.0305435
NIF3L1_1	0.0945796	-0.028531
EP400_1	0.202462	-0.0279066
REXO4_1	0.112527	-0.0269658
NFXL1_1	0.126905	-0.0267169
ETS1_1	0.185663	-0.0244766
ATF2_1	0.17532	-0.0238143
ING5_1	0.181506	-0.0227089
SIX2_1	0.180528	-0.0219706
HOXA3_1	-0.509092	-0.0175829
GTF2H3_1	0.170968	-0.0142204
TADA3_1	0.149401	-0.0129463
TSC22D3_1	0.170112	-0.0105331
ETV5_1	0.191972	-0.0103095
MEAF6_1	0.141161	-0.00995089
MMS19_1	0.178474	-0.0096176
NELFE_1	0.148741	-0.00956275
CDK9_1	0.158962	-0.00534383
RLIM_1	0.20745	-0.0052932
TAF9_1	0.153705	-0.00458864
FHL3_1	0.191263	-0.0042891
NR2F2_1	0.155587	-0.00424691
ARID4A_1	0.200652	-0.00283779
ZNF395_1	0.207083	-0.0023273
GTF2F2_1	0.186055	-0.00121772
TEF_1	0.21146	0.00131785
SNF8_1	0.183047	0.00162161
CHD6_1	0.214468	0.00193381
RNF2_1	0.0875129	0.00222492
GTF2E1_1	0.190945	0.00557052
NFYB_1	0.187693	0.00956584
PHB2_1	0.200041	0.0113884
MTERFD3_1	-0.184956	0.0118441
MEOX2_1	0.193317	0.0138776
DCP1B_1	0.167447	0.0140463
ZEB2_1	0.213685	0.0147509
MED10_1	0.191972	0.016333
MKL1_1	0.216424	0.0166368
TFAM_1	0.187448	0.0167127
KLF10_1	0.170772	0.0168055
PKNOX1_1	0.155954	0.0171979
BHLHE40_1	0.213221	0.0176831
HDAC3_1	0.176298	0.0178223
MAML3_1	-0.0238904	0.0179742
MED19_1	0.19004	0.0182779
BAZ1B_1	0.212927	0.0189656
SIX1_1	0.191092	0.01932
RBBP5_1	0.215593	0.0195942
ALYREF_1	0.16483	0.0241043
TSHZ2_1	0.0417877	0.0254965
LIN54_1	0.122039	0.0267664
NR3C2_1	0.205763	0.0272347
MED30_1	0.163705	0.0276861
RFXANK_1	0.179159	0.0285721
GTF3C6_1	0.202926	0.0286818
ZNF217_1	0.209822	0.0287198
PCGF6_1	0.206912	0.0296564
SMARCA5_1	0.191189	0.0300318
PRKDC_1	0.189478	0.0301247
DR1_1	0.195102	0.0308503
BCL6_1	0.197082	0.032116
ELP3_1	0.196251	0.032791
GTF2H1_1	0.183389	0.0336601
FUBP1_1	0.215177	0.0339976
WDR5_1	0.195762	0.0354278
GTF2A2_1	0.179942	0.0362379
HDAC8_1	0.199601	0.0373137
WDR77_1	0.143215	0.0380394
HSF2_1	0.186984	0.0393894
ZNF319_1	0.148227	0.0394864
TCF20_1	0.216717	0.0404273
MED28_1	0.151675	0.0418237
SMAD5_1	0.220532	0.0418786
KHDRBS1_1	0.193072	0.041887
BCL9_1	0.212805	0.042022
TAF11_1	0.173511	0.0448107
ZNF292_1	0.19965	0.0477471
CREG1_1	0.204394	0.0491689
KLHL29_1	0.219578	0.0495612
GTF3C2_1	0.191703	0.0505949
HOXA4_1	-0.0496628	0.0529617
ZBTB48_1	0.155123	0.0531895
TAF12_1	0.194784	0.0538772
LBH_1	0.200041	0.0541135
TCF3_1	0.221217	0.0543286
NCOR2_1	0.223857	0.0561849
RCHY1_1	0.200457	0.056514
MNAT1_1	0.184832	0.0568895
SMARCD2_1	0.19141	0.0580497
TRIM33_1	0.208037	0.0589104
SIRT6_1	0.15659	0.0598807
TCF25_1	0.208257	0.0614249
ATF7IP_1	0.202266	0.0616864
NFYC_1	0.20212	0.0619817
ZBTB17_1	0.184001	0.0621758
E2F6_1	0.170674	0.0625007
PIAS1_1	0.18691	0.0637874
MED16_1	0.188695	0.0657324
ACTR8_1	0.203562	0.0661374
GTF2B_1	0.184074	0.0665551
KLF15_1	0.177301	0.067306
ETV3_1	0.212609	0.0674537
MED4_1	0.131844	0.0676056
GTF2H5_1	0.208893	0.0677279
MED24_1	0.159377	0.0686814
ATF3_1	0.192657	0.0697614
MED6_1	0.207083	0.0699133
MYCL_1	-0.0497117	0.0701032
RRN3_1	0.206423	0.0703901
ZNF277_1	0.158595	0.0704154
ARID4B_1	0.224395	0.0713562
DDX54_1	0.184074	0.0719637
IKZF5_1	0.21525	0.0724573
DOT1L_1	0.23041	0.073318
MYBBP1A_1	0.189551	0.0739888
TFB2M_1	0.163339	0.0742377
ELK3_1	0.185834	0.0755751
ADNP_1	0.226547	0.0758873
HLF_1	0.146516	0.0762291
MED21_1	0.172948	0.0763767
TCF7L2_1	0.197058	0.0764611
KMT2E_1	0.229237	0.0782415
RLF_1	0.223833	0.0786043
GTF2E2_1	0.207523	0.078946
ASH2L_1	0.197229	0.0792836
XBP1_1	0.215544	0.0793595
LMO4_1	0.212145	0.079967
CIR1_1	0.204711	0.0802834
PHTF1_1	0.114973	0.0806167
HDAC1_1	0.221143	0.0823127
PCBD2_1	0.155441	0.0849664
IRF5_1	0.0435238	0.0850213
WDR82_1	0.20789	0.085439
ZNF410_1	0.167887	0.085439
HTATSF1_1	0.223466	0.0868481
TAF5_1	0.195762	0.0869704
NFKB2_1	0.199919	0.0883711
NLK_1	0.207034	0.0883964
NFYA_1	0.219432	0.0889786
ZNF407_1	0.195835	0.089544
HBP1_1	0.214957	0.0906662
HIC1_1	0.188304	0.0907295
OSR1_1	0.0228618	0.090894
ECD_1	0.155954	0.0911134
ZBTB2_1	0.179721	0.0913117
PUF60_1	0.212561	0.0917463
ZHX1_1	0.119521	0.0930541
TRIP11_1	0.221412	0.094092
HEY1_1	0.194148	0.0942481
TARBP1_1	0.220654	0.0945561
CREB3_1	0.191605	0.0947881
SMARCAL1_1	0.179037	0.0954209
HIVEP3_1	0.167911	0.0955222
ETS2_1	0.206032	0.0958724
TRRAP_1	0.226474	0.0961592
SATB1_1	0.1974	0.0976612
SAP30_1	-0.0112732	0.0978384
MED18_1	0.217524	0.0978468
SS18_1	0.21481	0.0981295
VBP1_1	0.212267	0.098197
CCNK_1	0.201361	0.0985514
STAT1_1	0.224126	0.098564
CNOT2_1	0.20679	0.100226
EZH2_1	0.190896	0.101226
ESF1_1	0.20613	0.103163
HMG20A_1	0.215568	0.103441
BPTF_1	0.225178	0.103572
DPF3_1	0.0576326	0.104606
SNAI1_1	0.057657	0.104728
ENY2_1	0.18806	0.104863
TRAPPC2_1	0.215446	0.105686
YY1_1	0.215104	0.10615
ATF6_1	0.219945	0.106192
HSBP1_1	0.20256	0.106812
BLZF1_1	0.21684	0.107373
DMTF1_1	0.20701	0.10739
TEAD3_1	0.232098	0.108259
ZDHHC5_1	0.21437	0.108432
KDM3B_1	0.230508	0.109293
ELL_1	0.219921	0.10958
TCEA2_1	0.14187	0.109997
TBP_1	0.19185	0.110183
MED12_1	0.228577	0.110352
MSL3_1	0.215275	0.110997
TRIP4_1	0.150844	0.111676
ARNTL_1	0.160991	0.11174
MED14_1	0.21459	0.112419
SMARCA1_1	0.224615	0.112486
EPC1_1	0.204638	0.112765
MLX_1	0.214859	0.112875
PHF13_1	0.209797	0.113326
CEBPZ_1	0.216399	0.113474
MYEF2_1	0.209259	0.113887
MAML1_1	0.226987	0.113934
ACTL6A_1	0.209455	0.114921
ING3_1	0.202242	0.115035
MED17_1	0.210996	0.115153
ARID2_1	0.214566	0.116068
PPP1R13B_1	0.192779	0.116149
NFKB1_1	0.218136	0.116815
ERCC3_1	0.227452	0.118376
PIAS2_1	0.185321	0.118701
GABPB1_1	0.215397	0.118726
SMARCD3_1	0.221021	0.118794
TAF15_1	0.223442	0.118836
TBX3_1	0.195689	0.118861
IRF2_1	0.218918	0.119427
RNF14_3	0.191287	0.119566
FOXK1_1	0.216448	0.120262
SOX18_1	0.148765	0.121118
MED23_1	0.221779	0.121228
MYF6_1	0.18246	0.121878
CHMP1A_1	0.197669	0.12227
SUDS3_1	0.221339	0.122587
NMI_1	0.203195	0.12276
EYA3_1	0.216717	0.123502
DEDD_1	0.215519	0.123865
CREB3L1_1	0.15593	0.124042
NAB1_1	0.223564	0.124359
ZNF423_1	0.224591	0.124915
THRA_1	0.20075	0.125169
MED27_1	0.174856	0.12527
BMI1_1	0.221314	0.125443
SETD8_1	0.190138	0.12686
TAF5L_1	0.225667	0.127185
ZNF592_1	0.231731	0.127308
SOX5_1	0.0336207	0.128653
CREBL2_1	0.217573	0.130227
HMGXB4_1	0.207621	0.130299
ZNF521_1	0.16082	0.130628
MXD4_1	0.228528	0.130653
ARID3B_1	0.108028	0.131003
TP53BP2_1	0.228943	0.131024
ZNF777_1	0.0852145	0.131434
TADA2A_1	0.165784	0.132497
ATXN7_1	0.221583	0.133391
E2F4_1	0.20097	0.134349
ZBTB1_1	0.218478	0.13445
BRD1_1	0.223173	0.136496
RAD54L2_1	0.219187	0.137032
SUV39H2_1	0.228185	0.137484
TULP3_1	0.222219	0.138374
KDM1A_1	0.231046	0.13853
TBL1XR1_1	0.233809	0.139188
RB1_1	0.216375	0.140277
FOXO4_1	0.173291	0.140483
PEX14_1	0.21547	0.140656
TBX5_1	-0.124339	0.142724
MTA1_1	0.221388	0.143285
GTF2I_1	0.229115	0.143496
CNOT6_1	0.229677	0.143525
CABIN1_1	0.213685	0.144196
DBX1_1	0.176787	0.144757
GTF3C1_1	0.22085	0.145179
TLE4_1	0.22464	0.145314
TLE3_1	0.17999	0.146035
BRMS1L_1	0.222708	0.146533
ZNF384_1	0.220287	0.146917
URI1_1	0.222537	0.148157
PHF12_1	0.233394	0.148179
ZZZ3_1	0.223148	0.148179
SSBP3_1	0.138618	0.148993
RNF141_1	0.236059	0.150149
ATAD2_1	0.206056	0.150229
SAP30BP_1	0.204883	0.150398
SNIP1_1	0.204076	0.150541
TTF1_1	0.208599	0.150651
PYGO2_1	-0.209506	0.151212
GTF2IRD1_1	0.222488	0.151279
TFDP2_1	0.228748	0.15257
TBX15_1	0.22953	0.153165
UBN1_1	0.214077	0.15371
VEZF1_1	0.222023	0.15379
EHMT1_1	0.232905	0.154081
MECOM_1	0.189551	0.154288
KDM3A_1	0.240142	0.154574
FOXK2_1	0.229701	0.155469
HIC2_1	0.00493852	0.155819
PRDM10_1	0.228161	0.156545
BRD8_1	0.229237	0.15708
TAF2_1	0.23112	0.158177
KDM4B_1	0.232562	0.158312
HCFC2_1	0.235203	0.158371
NFRKB_1	0.219285	0.158616
BCLAF1_1	0.227965	0.159426
ESRRG_1	0.211974	0.159439	estrogen like receptor G
MLLT10_1	0.227892	0.159447
APPBP2_1	0.22777	0.160135
TAF7_1	0.165344	0.160397
CNOT4_1	0.219285	0.161017
NFIB_1	0.231658	0.161021
EWSR1_1	0.228234	0.161093
MDFIC_1	0.237086	0.162185
BEND3_1	0.227843	0.162658
ELF2_1	0.227721	0.163101
GMEB1_1	0.201777	0.163206
TP53BP1_1	0.210996	0.164084
AHR_1	0.220459	0.165451
HMGB2_1	0.189038	0.165603
KLF5_1	0.210629	0.16575
BRPF3_1	0.22508	0.165991
L3MBTL3_1	0.138275	0.166341
E4F1_1	0.215959	0.166476
SIRT1_1	0.234567	0.166797
SPI1_1	0.201166	0.167134
CUX1_1	0.214321	0.167147
SUPT20H_1	0.220214	0.167704
EP300_1	0.240534	0.167733
IRF8_1	0.2253	0.167771
CDCA4_1	0.223931	0.168358
ELF1_1	0.218747	0.169961
JARID2_1	0.22041	0.170336
SP4_1	0.220654	0.170678
SMAD1_1	0.23513	0.170796
ELP2_1	0.174489	0.171294
JMJD1C_1	0.24024	0.17299
TMF1_1	0.238382	0.173901
ARNTL2_1	0.20657	0.174568
PHF2_1	0.212218	0.175024
PHC1_1	0.203611	0.177686
GATAD2A_1	0.239776	0.179251
HOPX_1	0.187424	0.17955
SMAD9_1	0.0755315	0.180314
TCEA1_1	0.165344	0.180791
TSC22D1_1	0.223588	0.180833
ZNF451_1	0.218845	0.18185
PYGO1_1	0.166322	0.181938
SIN3A_1	0.223002	0.183761
HMBOX1_1	-0.160626	0.183955
BRF1_1	0.232122	0.184145
PCGF2_1	-0.383995	0.184212
AATF_1	0.180993	0.184246
SIM2_1	0.237844	0.184499
TERF2IP_1	0.217744	0.185149
PHB_1	0.217818	0.185575
SNAPC3_1	0.0724261	0.186216
CREBBP_1	0.238333	0.188275
BTAF1_1	0.241463	0.188545
SREBF2_1	0.229457	0.191507
MYOCD_1	0.234225	0.192604
GTF2H4_1	0.236744	0.192621
KLF6_1	0.231584	0.193781
PHF10_1	0.203562	0.196743
HIF1A_1	0.243884	0.196987
TULP4_1	0.170723	0.197202
RFX5_1	0.0318357	0.197346
ZMYND11_1	0.241952	0.198021
ARID1B_1	0.244837	0.198232
DDX20_1	0.17576	0.198637
SNW1_1	0.234518	0.198873
MED31_1	0.229383	0.199464
RUNX1T1_1	0.223686	0.199502
ZEB1_1	0.241023	0.200371
MTA3_1	0.136955	0.200497
HMGB3_1	0.240093	0.200603
SAP130_1	0.220581	0.204202
CCND1_1	0.159671	0.206214
MYBL2_1	0.179086	0.206214
ZRANB2_1	0.234665	0.206345
CRY1_1	0.234347	0.206383
MXI1_1	0.187228	0.207341
TCERG1_1	0.238088	0.207627
EAPP_1	0.189576	0.20872
CSNK2A1_1	0.235154	0.210235
EZH1_1	0.203758	0.21042
TRIM24_1	0.156052	0.210572
RNF4_1	0.232073	0.210636
UBP1_1	0.237037	0.210686
RBBP4_1	0.229115	0.211492
KAT2A_1	0.175711	0.21199
NR4A2_1	0.202046	0.212302
TSG101_1	0.224224	0.214736
TAF13_1	0.232171	0.214766
NCOA1_1	0.236206	0.216234
MAFG_1	0.212658	0.216289
ELP4_1	0.153925	0.216335
SNAPC1_1	0.198623	0.217225
MYOD1_1	0.220287	0.218301
ZNF142_1	0.189698	0.221044
NR2C1_1	0.178279	0.222119
LDB2_1	0.188793	0.2226
NKRF_1	0.203684	0.226089
CDCA7L_1	0.187082	0.226191
REL_1	0.215226	0.226992
ZNF341_1	0.0962912	0.227191
TAF1A_1	0.149866	0.227655
CCDC59_1	0.186788	0.227731
PHF21A_1	0.2398	0.227785
HDAC11_1	0.219163	0.228393
ING4_1	0.176836	0.228486
BCL11A_1	-0.0642362	0.228697
L3MBTL2_1	0.208893	0.228709
TFB1M_1	0.186446	0.229684
E2F5_1	0.169965	0.230135
MYCN_1	-0.075044	0.23027
ZNF143_1	0.215666	0.230637
KLF3_1	0.213734	0.231557
ATN1_1	0.219163	0.231612
SFPQ_1	0.24112	0.234076
PITX3_1	0.226547	0.237232
PIAS4_1	0.172092	0.237822
NPAT_1	0.220043	0.239404
SUZ12_1	0.170601	0.239953
RUVBL1_1	0.245522	0.240628
SCMH1_1	0.189282	0.241193
CDCA7_1	0.181042	0.242383
CDC25A_1	0.129301	0.242547
ZNF704_1	0.180895	0.2434
MEF2D_1	0.24183	0.243547
MSL2_1	0.130182	0.244294
TCEB1_1	0.232391	0.244543
CRY2_1	0.236499	0.245134
KLF12_1	0.0520086	0.249779
AR_1	0.222733	0.249796	androgen receptor
KDM4A_1	0.249899	0.252968
ZBTB24_1	0.192926	0.254803
SETD1B_1	0.21838	0.257318
HDAC2_1	0.244153	0.257369
STRAP_1	0.240069	0.258174
MITF_1	0.240851	0.26149
TAF8_1	0.187497	0.266933
CNOT7_1	0.236083	0.26754
HMGN3_1	0.232073	0.269354
PRDM4_1	0.238406	0.271721
BUD31_1	0.228039	0.272384
SOX9_1	0.136344	0.272388
SP3_1	0.24425	0.27427
ARNT_1	0.240362	0.274767
CHAF1A_1	0.155832	0.275274
YWHAQ_1	0.248701	0.275316
RBL1_1	0.205885	0.277657
YWHAH_1	0.234983	0.278092
SP2_1	0.187033	0.278299
KLF13_1	0.192265	0.27845
MTDH_1	0.239776	0.281265
ZNF462_1	0.252711	0.284032
NFE2L2_1	0.25095	0.284138
SLC30A9_1	0.213123	0.285146
TOPBP1_1	0.201019	0.287673
PPRC1_1	0.186715	0.290989
ASAH1_1	0.246867	0.291614
IKBKAP_1	0.241047	0.291639
WWP2_1	0.217035	0.291955
CDK8_1	0.149743	0.292213
CARF_1	-0.0201492	0.296866
TAF3_1	0.244201	0.298254
MED1_1	0.249483	0.299735
HDAC4_1	0.214859	0.299828
CBFA2T2_1	0.194882	0.302351
ZNF366_1	0.208868	0.302431
GTF2A1_1	0.245424	0.304123
YAF2_1	0.2108	0.304515
LCORL_1	0.131355	0.308017
CTCF_1	0.248309	0.309746
HELLS_1	0.136099	0.311388
MED13_1	0.247429	0.312691
PHC3_1	0.132676	0.315581
BRD7_1	0.242147	0.315645
PPARD_1	0.196104	0.317686
PAXIP1_1	0.192021	0.3191
ZNF207_1	0.242123	0.319872
OSR2_1	0.179942	0.321209
MTF2_1	0.208477	0.322496
NCOA5_1	0.193195	0.324475
GLI2_1	0.202095	0.325559
ZFP64_1	0.211118	0.325597
GABPA_1	0.250021	0.326306
MRGBP_1	0.204809	0.329689
TRIM25_1	0.14121	0.332605
SMARCC1_1	0.251146	0.33379
HOXA2_1	-0.301372	0.336241
PRDM15_1	0.212023	0.336672
NRBF2_1	0.245644	0.336807
ZNF76_1	0.0623029	0.337954
MED12L_1	0.200872	0.342346
DMAP1_1	0.192412	0.343426
CTBP1_1	0.245253	0.346362
TEAD4_1	0.245717	0.346649
GTF3C5_1	0.194246	0.348139
ZDHHC7_1	0.182216	0.34848
PARP1_1	0.25183	0.349497
SUPT3H_1	0.0270431	0.350556
KDM5B_1	0.245326	0.351083
MNT_1	0.19026	0.351155
HMG20B_1	0.178621	0.352725
MBD3_1	0.201679	0.355872
EBF1_1	0.110767	0.358209
ID3_1	0.140965	0.359158
SUFU_1	0.204418	0.360251
GMNN_1	0.151577	0.36115
TRERF1_1	0.211044	0.362437
TFEB_1	0.237868	0.366238
HHEX_1	0.173926	0.367972
HOXA7_1	0.244666	0.369229
HSF4_1	-0.244081	0.372971
PLAGL1_1	0.182362	0.374819
ZNF335_1	0.25254	0.376692
ZDHHC15_1	0.123188	0.377237
HEYL_1	-0.0206138	0.37738
MED15_1	0.209137	0.378287
MEIS1_1	0.187033	0.378667
JDP2_1	0.155807	0.383025
TAF4_1	0.207157	0.385873
COPS5_1	0.236475	0.388805
PNRC2_1	0.242196	0.389138
EBF2_1	0.179648	0.391028
GTF3C3_1	0.18246	0.391205
CRTC1_1	0.198134	0.392146
LDB1_1	0.176396	0.39445
ADNP2_1	0.204296	0.398289
EED_1	0.18735	0.40112
DEK_1	0.260315	0.401833
PRPF6_1	0.24919	0.402445
ZBTB26_1	0.214101	0.405423
TBL1X_1	0.251048	0.406917
UIMC1_1	0.180431	0.409089
CTNNB1_1	0.25699	0.41111
TBX18_1	0.248701	0.411123
RXRA_1	0.256207	0.413794
IRF1_1	0.147983	0.415367
TARDBP_1	0.246549	0.416781
PPARGC1B_1	0.0923789	0.420333
ADD1_1	0.26166	0.422404
ASXL1_1	0.203	0.431176
ZNF302_1	0.0903738	0.431218
NCOR1_1	0.254422	0.43196
SMARCAD1_1	0.175516	0.432154
CREB5_1	-0.0234747	0.433509
HMGN1_1	0.251219	0.435475
SMARCE1_1	0.250583	0.436791
TCF15_1	0.114899	0.437204
NR2C2_1	0.206081	0.439111
FOXJ2_1	0.244862	0.439571
RYBP_1	0.191923	0.444815
JAZF1_1	0.202266	0.449262
SSBP2_1	0.120597	0.449899
PRDM5_1	0.0861925	0.451498
MORF4L1_1	0.245742	0.452658
RBBP8_1	0.121232	0.453105
KDM4C_1	0.206179	0.463488
BANP_1	0.165148	0.463864
SOX13_1	0.104972	0.46753
TTF2_1	0.201728	0.468323
PPARGC1A_1	0.187986	0.473044
HOXA7_5	0.0640146	0.4769
CHAF1B_1	0.194393	0.478326
ARNT2_1	0.186397	0.48009
NCOA4_1	0.255205	0.481393
ZHX2_1	0.20256	0.482908
ASH1L_1	0.258506	0.484001
IKZF1_1	0.121623	0.484705
VGLL2_1	0.248529	0.487013
HINFP_1	0.130842	0.492405
GLI3_1	0.209749	0.494113
TAF1C_1	0.0459934	0.494455
DEAF1_1	0.0833317	0.496843
RBBP7_1	0.167055	0.497759
BATF3_1	-0.0875879	0.50021
CBX1_1	0.256256	0.501948
ESRRB_1	0.192045	0.50464	estrogen like receptor B
UBE2N_1	0.253909	0.506129
TGIF1_1	0.183291	0.510133
NPAS2_1	0.0922566	0.511816
PHTF2_1	0.263494	0.512702
ZNF131_1	0.185541	0.516343
MAFK_1	0.195762	0.518351
SPEN_1	0.26034	0.520777
ZNF516_1	0.176958	0.526726
ERG_1	0.166933	0.528561
PURA_1	0.128446	0.529485
LZTFL1_1	0.168547	0.530139
GTF3C4_1	0.198916	0.530742
HOXA5_1	0.157201	0.536611
PRDM16_1	0.171848	0.543336
PRRX2_1	0.14786	0.547639
MDFI_1	0.109202	0.548875
TCEA3_1	0.261	0.553988
SUB1_1	0.263225	0.556676
SETD7_1	0.245889	0.574197
FOXM1_1	0.181506	0.574328
CNOT1_1	0.268238	0.579534
ZBTB25_1	0.113408	0.579563
SRF_1	0.256379	0.588761
LHX6_1	-0.0929918	0.591241
PBX3_1	0.207841	0.593305
SNAPC4_1	0.206423	0.600751
ZBTB7A_1	0.128274	0.603092
PSMC5_1	0.253004	0.610864
GATA2_1	0.184563	0.613804
CBX3_1	0.268336	0.613973
CBFA2T3_1	0.184441	0.627377
DMRT2_1	0.0210035	0.629583
UBE3A_1	0.263665	0.631224
THRAP3_1	0.260022	0.634865
NME2_1	0.243052	0.639021
ZNF367_1	0.181262	0.639835
CHD4_1	0.269583	0.640881
RARB_1	0.151871	0.641944
HDX_1	0.189453	0.646935
KMT2C_1	0.272859	0.65647
RAN_1	0.258897	0.661432
HMGB1_1	0.270194	0.669515
SCML2_1	0.173217	0.678582
RERE_1	0.272175	0.680691
EDF1_1	0.260462	0.685142
SMARCA2_1	0.265035	0.687003
GATA3_1	0.114019	0.69593
BRCA1_1	0.158277	0.697195
FOXP1_1	0.19004	0.700832
TBX2_1	0.153974	0.703537
SMYD1_1	0.262247	0.710084
ACTR5_1	0.195028	0.71521
NFE2L1_1	0.274742	0.73552
KLF11_1	0.194222	0.739305
RFXAP_1	0.157348	0.745266
KAT2B_1	0.275378	0.75132
STAT3_1	0.271954	0.763711
HOXB3_1	0.158179	0.766749
ZNF148_1	0.193341	0.771001
SKP1_1	0.265035	0.782489
COPS2_1	0.265377	0.794758
TSHZ3_1	0.172288	0.795015
LRRFIP1_1	0.266159	0.811781
ZBTB43_1	0.16527	0.816794
TLE1_1	0.200579	0.821515
OSGIN2_1	0.0229841	0.824194
E2F8_1	0.0971959	0.827058
ING1_1	0.163021	0.827801
CBX8_1	0.145807	0.832901
FOXP4_1	0.156688	0.833631
TCF12_1	0.280439	0.836416
CBX4_1	0.104409	0.849613
ITGB3BP_1	0.156052	0.851161
EYA2_1	0.131747	0.858012
AEBP2_1	0.203758	0.870644
HIF1AN_1	0.27572	0.898894
HOXA7_3	0.140207	0.903762
YBX3_1	0.277627	0.916301
ESR2_1	0.0576326	0.917984	estrogen receptor 2
ARID3A_1	0.1762	0.925026
LMO1_1	-0.125268	0.926823
PCBD1_1	0.0534758	0.935497
DDX5_1	0.272859	0.940518
SLC2A4RG_1	0.173755	0.946264
HOXD8_1	0.118958	0.952622
E2F3_1	0.0985163	0.953849
STAT4_1	0.100375	0.971253
TFCP2L1_1	0.177472	0.973404
DACH1_1	0.14253	0.984133
HOXB2_1	0.163192	0.987782
HOXB5_1	0.176494	0.989677
ZBTB6_1	0.140256	1.00077
HIPK3_1	0.28352	1.00807
PCGF5_1	0.176127	1.02108
NPM1_1	0.277603	1.03845
TSHZ1_1	0.201826	1.04641
RUNX2_1	0.187791	1.04837
DACH2_1	0.160038	1.06914
HOXA6_3	-0.17806	1.09326
TCEB3_1	0.270634	1.11869
TP73_1	0.196349	1.14044
HOXB6_1	0.182582	1.14071
ZBTB18_1	0.280953	1.14133
ATF4_1	0.281955	1.15849
DDX17_1	0.286895	1.18091
RUNX3_1	0.0313711	1.23183
HIPK2_1	0.287433	1.23318
RPS3_1	0.275378	1.24984
ASXL3_1	0.163705	1.28601
TFEC_1	0.186275	1.29313
HOXB4_1	0.107123	1.29319
PTTG1_1	0.105974	1.32444
THAP1_1	0.185297	1.33888
ZBTB20_1	0.157861	1.47779
MYBL1_1	0.104287	1.48335
YBX1_1	0.291394	1.50329
TRIP13_1	0.152042	1.58344
ZFPM1_1	0.129644	1.63667
ING2_1	0.085459	1.65999
SHOX_1	0.0150127	1.78366
HNRNPA2B1_1	0.295404	1.8403
LCOR_1	0.14407	1.87013
ENO1_1	0.300979	1.96356
HOXA6_5	0.14588	2.36866
ANKRD1_1	0.273446	2.92155

## Sheet: RIF12_correlationHvO
Regulator	RIF2_HL	RIF2_HO	correlation
AATF_1	0.184246	0.261748	0.994929
ACTL6A_1	0.114921	0.121108
ACTR5_1	0.71521	0.825097
ACTR8_1	0.0661374	0.0368244
ADD1_1	0.422404	0.253702
ADNP_1	0.0758873	-0.0311586
ADNP2_1	0.398289	0.43747
AEBP2_1	0.870644	0.953533
AES_1	-0.316194	-0.286587
AFF1_1	-0.112028	-0.145954
AFF4_1	-0.113939	-0.156915
AHR_1	0.165451	0.142998
AIP_1	-0.259783	-0.262169
ALYREF_1	0.0241043	0.0646568
ANKRD1_1	2.92155	2.44825
AP5Z1_1	-0.0414114	-0.0222906
APPBP2_1	0.160135	0.09245
AR_1	0.249796	0.207375
ARID1B_1	0.198232	0.0803157
ARID2_1	0.116068	0.127993
ARID3A_1	0.925026	1.06725
ARID3B_1	0.131003	0.240163
ARID4A_1	-0.00283779	-0.00714807
ARID4B_1	0.0713562	0.0211342
ARID5B_1	-1.07909	-1.07466
ARNT_1	0.274767	0.158919
ARNT2_1	0.48009	0.602782
ARNTL_1	0.11174	0.167736
ARNTL2_1	0.174568	0.174602
ASAH1_1	0.291614	0.184639
ASH1L_1	0.484001	0.280537
ASH2L_1	0.0792836	0.0918946
ASXL1_1	0.431176	0.496855
ASXL2_1	-0.243878	-0.291621
ASXL3_1	1.28601	1.37849
ATAD2_1	0.150229	0.186834
ATF2_1	-0.0238143	0.00567869
ATF3_1	0.0697614	-0.010743
ATF4_1	1.15849	0.881431
ATF6_1	0.106192	0.0896453
ATF7IP_1	0.0616864	0.067485
ATN1_1	0.231612	0.245151
ATRX_1	-0.504577	-0.599941
ATXN7_1	0.133391	0.10654
BACH1_1	-0.668938	-0.69508
BACH2_1	-0.618425	-0.627124
BANP_1	0.463864	0.568038
BASP1_1	-0.276764	-0.103366
BATF_1	-0.3291	-0.19579
BATF3_1	0.50021	0.775433
BAZ1A_1	-0.136291	-0.153809
BAZ1B_1	0.0189656	-0.0430427
BAZ2B_1	-0.21302	-0.279906
BBX_1	-1.44065	-1.45994
BCL11A_1	0.228697	0.443181
BCL6_1	0.032116	0.013823
BCL9_1	0.042022	0.00205637
BCL9L_1	-0.0474107	-0.0844529
BCLAF1_1	0.159426	0.139646
BCOR_1	-0.114521	-0.142692
BDP1_1	-3.33476	-3.35498
BEND3_1	0.162658	0.133606
BHLHE40_1	0.0176831	-0.0835806
BLZF1_1	0.107373	0.0831165
BMI1_1	0.125443	0.0868014
BPTF_1	0.103572	0.0712364
BRCA1_1	0.697195	0.85832
BRD1_1	0.136496	0.129413
BRD7_1	0.315645	0.208955
BRD8_1	0.15708	0.12108
BRF1_1	0.184145	0.142857
BRMS1L_1	0.146533	0.136243
BRPF1_1	-0.0346063	0.0506369
BRPF3_1	0.165991	0.136301
BRWD1_1	-0.158816	-0.203712
BTAF1_1	0.188545	0.109455
BUD31_1	0.272384	0.166258
CABIN1_1	0.144196	0.161966
CAMTA1_1	-2.84059	-2.86645
CARF_1	0.296866	0.349251
CBFA2T2_1	0.302351	0.32785
CBFA2T3_1	0.627377	0.685857
CBFB_1	-0.0783143	0.0333351
CBX1_1	0.501948	0.352952
CBX2_1	-2.08494	-2.1462
CBX3_1	0.613973	0.425875
CBX4_1	0.849613	1.04298
CBX7_1	-4.75738	-4.92263
CBX8_1	0.832901	0.944814
CCDC59_1	0.227731	0.281061
CCND1_1	0.206214	0.310012
CCNK_1	0.0985514	0.121812
CCNT2_1	-0.15647	-0.0967281
CDC25A_1	0.242547	0.326023
CDCA4_1	0.168358	0.162029
CDCA7_1	0.242383	0.301375
CDCA7L_1	0.226191	0.269611
CDK7_1	-0.0722813	-0.0390644
CDK8_1	0.292213	0.415967
CDK9_1	-0.00534383	0.0315395
CEBPB_1	-0.0986116	0.0231996
CEBPZ_1	0.113474	0.0840162
CHAF1A_1	0.275274	0.410588
CHAF1B_1	0.478326	0.589791
CHD2_1	-0.539038	-0.551474
CHD4_1	0.640881	0.445243
CHD6_1	0.00193381	-0.0545394
CHD9_1	-1.05196	-1.17103
CHMP1A_1	0.12227	0.1564
CIITA_1	-0.146842	-0.125222
CIR1_1	0.0802834	0.0670351
CITED2_1	-8.11317	-8.00501
CLOCK_1	-0.713216	-0.800933
CNOT1_1	0.579534	0.390677
CNOT2_1	0.100226	0.107929
CNOT4_1	0.161017	0.160194
CNOT6_1	0.143525	0.101099
CNOT7_1	0.26754	0.165209
CNOT8_1	-0.0603797	-0.0231825
COPS2_1	0.794758	0.590253
COPS5_1	0.388805	0.246074
CREB1_1	-0.194174	-0.259412
CREB3_1	0.0947881	0.120564
CREB3L1_1	0.124042	0.11817
CREB3L2_1	-1.62785	-1.74583
CREB5_1	0.433509	0.612053
CREBBP_1	0.188275	0.0762318
CREBL2_1	0.130227	0.101091
CREG1_1	0.0491689	0.00795927
CREM_1	-0.0893215	-0.0986253
CRTC1_1	0.392146	0.456978
CRY1_1	0.206383	0.117673
CRY2_1	0.245134	0.156302
CSNK2A1_1	0.210235	0.128259
CTBP1_1	0.346362	0.226922
CTCF_1	0.309746	0.192185
CTDSP1_1	-0.129777	-0.192649
CTNNB1_1	0.41111	0.260371
CUX1_1	0.167147	0.174195
DACH1_1	0.984133	1.10654
DACH2_1	1.06914	1.13662
DBX1_1	0.144757	0.191583
DCP1A_1	-0.313853	-0.220141
DCP1B_1	0.0140463	0.0500619
DDX17_1	1.18091	0.901111
DDX20_1	0.198637	0.268731
DDX5_1	0.940518	0.717515
DDX54_1	0.0719637	0.104428
DEAF1_1	0.496843	0.595193
DEDD_1	0.123865	0.085534
DEK_1	0.401833	0.225001
DMAP1_1	0.343426	0.410706
DMRT2_1	0.629583	0.657442
DMTF1_1	0.10739	0.138187
DOT1L_1	0.073318	-0.0352582
DPF3_1	0.104606	0.215339
DR1_1	0.0308503	0.038702
E2F1_1	-0.094688	-0.0160317
E2F3_1	0.953849	1.05265
E2F4_1	0.134349	0.151393
E2F5_1	0.230135	0.300366
E2F6_1	0.0625007	0.117028
E2F7_1	-0.898853	-0.820265
E2F8_1	0.827058	0.963567
E4F1_1	0.166476	0.176139
EAPP_1	0.20872	0.270886
EBF1_1	0.358209	0.410299
EBF2_1	0.391028	0.47703
EBF3_1	-0.0899248	-0.0684341
ECD_1	0.0911134	0.183297
EDF1_1	0.685142	0.471151
EED_1	0.40112	0.4858
EGR1_1	-0.567718	-0.554408
EHMT1_1	0.154081	0.108254
ELF1_1	0.169961	0.184999
ELF2_1	0.163101	0.129213
ELK3_1	0.0755751	0.0836407
ELK4_1	-0.781554	-0.880639
ELL_1	0.10958	0.0644964
ELP2_1	0.171294	0.239017
ELP3_1	0.032791	0.0155403
ELP4_1	0.216335	0.308303
ENO1_1	1.96356	1.58197
ENY2_1	0.104863	0.137232
EP300_1	0.167733	0.070055
EP400_1	-0.0279066	-0.0519068
EPAS1_1	-0.0761078	-0.176662
EPC1_1	0.112765	0.103763
ERCC3_1	0.118376	0.0686429
ERG_1	0.528561	0.622584
ESF1_1	0.103163	0.120787
ESR1_1	-1.76907	-1.87561
ESR2_1	0.917984	1.0168
ESRRB_1	0.50464	0.572403
ESRRG_1	0.159439	0.160284
ETS1_1	-0.0244766	-0.0252284
ETS2_1	0.0958724	0.121824
ETV3_1	0.0674537	0.0514388
ETV4_1	-3.28991	-3.08089
ETV5_1	-0.0103095	-0.0241644
EWSR1_1	0.161093	0.105527
EYA1_1	-0.100177	-0.14606
EYA2_1	0.858012	0.97166
EYA3_1	0.123502	0.112216
EZH1_1	0.21042	0.271614
EZH2_1	0.101226	0.138805
FBXO11_1	-0.0584727	-0.117081
FHL2_1	-2.84586	-2.54948
FHL3_1	-0.0042891	-0.00783263
FHL5_1	-0.0419978	0.00326512
FLI1_1	-0.175383	-0.178911
FOS_1	-2.65355	-2.40778
FOXD1_1	-3.33092	-3.20486
FOXJ2_1	0.439571	0.295104
FOXK1_1	0.120262	0.0989866
FOXK2_1	0.155469	0.0951453
FOXM1_1	0.574328	0.671266
FOXN2_1	-0.323535	-0.317537
FOXN3_1	-0.449504	-0.471478
FOXO3_1	-0.058709	-0.0970567
FOXO4_1	0.140483	0.155993
FOXO6_1	-2.12775	-2.34257
FOXP1_1	0.700832	0.78817
FOXP2_1	-0.713435	-0.786741
FOXP4_1	0.833631	0.996422
FUBP1_1	0.0339976	0.0210012
GABPA_1	0.326306	0.204981
GABPB1_1	0.118726	0.0928569
GATA2_1	0.613804	0.673781
GATA3_1	0.69593	0.823294
GATAD1_1	-0.983362	-0.833111
GATAD2A_1	0.179251	0.0969642
GFI1_1	-5.50217	-5.21033
GLI2_1	0.325559	0.338732
GLI3_1	0.494113	0.553294
GMEB1_1	0.163206	0.179237
GMNN_1	0.36115	0.453407
GRHL1_1	-0.0895198	-0.0712115
GTF2A1_1	0.304123	0.195823
GTF2A2_1	0.0362379	0.0493186
GTF2B_1	0.0665551	0.0851272
GTF2E1_1	0.00557052	-0.0145531
GTF2E2_1	0.078946	0.0654391
GTF2F2_1	-0.00121772	0.00623417
GTF2H1_1	0.0336601	0.0437013
GTF2H3_1	-0.0142204	0.0139639
GTF2H4_1	0.192621	0.120333
GTF2H5_1	0.0677279	0.0249521
GTF2I_1	0.143496	0.10656
GTF2IRD1_1	0.151279	0.112635
GTF3A_1	-0.227297	-0.110908
GTF3C1_1	0.145179	0.137764
GTF3C2_1	0.0505949	0.0379314
GTF3C3_1	0.391205	0.469167
GTF3C4_1	0.530742	0.587327
GTF3C5_1	0.348139	0.395004
GTF3C6_1	0.0286818	-0.0332358
GZF1_1	-10.379	-10.6257
HBP1_1	0.0906662	0.094668
HCFC2_1	0.158371	0.0954621
HDAC1_1	0.0823127	0.0492678
HDAC10_1	-0.289801	-0.143052
HDAC11_1	0.228393	0.210293
HDAC2_1	0.257369	0.155136
HDAC3_1	0.0178223	0.0485597
HDAC4_1	0.299828	0.321008
HDAC8_1	0.0373137	-0.0223923
HDAC9_1	-0.0827611	-0.104051
HDX_1	0.646935	0.731574
HELLS_1	0.311388	0.481501
HELZ2_1	-0.129178	-0.0676909
HEY1_1	0.0942481	0.0782424
HEYL_1	0.37738	0.342398
HHEX_1	0.367972	0.440838
HIC1_1	0.0907295	0.0543453
HIC2_1	0.155819	0.310399
HIF1A_1	0.196987	0.113202
HIF1AN_1	0.898894	0.672013
HINFP_1	0.492405	0.594982
HIPK2_1	1.23318	0.941798
HIPK3_1	1.00807	0.754705
HIVEP1_1	-0.0992107	-0.168627
HIVEP2_1	-0.040825	-0.147198
HIVEP3_1	0.0955222	0.136739
HLF_1	0.0762291	0.0492208
HLX_1	-0.0529038	0.129878
HMBOX1_1	0.183955	0.227962
HMG20A_1	0.103441	0.0918633
HMG20B_1	0.352725	0.425621
HMGB1_1	0.669515	0.476357
HMGB2_1	0.165603	0.219262
HMGB3_1	0.200603	0.123862
HMGN1_1	0.435475	0.277869
HMGN3_1	0.269354	0.152214
HMGXB4_1	0.130299	0.137048
HNRNPA2B1_1	1.8403	1.49255
HOPX_1	0.17955	0.0859017
HOXA2_1	0.336241	0.591235
HOXA3_1	-0.0175829	-0.029633
HOXA4_1	0.0529617	0.129487
HOXA5_1	0.536611	0.637445
HOXA5_5	-0.278806	-0.0783114
HOXA6_1	-1.51571	-1.49382
HOXA6_3	1.09326	1.36232
HOXA6_5	2.36866	2.56556
HOXA7_1	0.369229	0.223659
HOXA7_3	0.903762	0.959056
HOXA7_5	0.4769	0.594587
HOXB2_1	0.987782	1.10066
HOXB3_1	0.766749	0.855777
HOXB4_1	1.29319	1.43435
HOXB5_1	0.989677	1.08762
HOXB6_1	1.14071	1.22876
HOXD8_1	0.952622	1.02369
HSBP1_1	0.106812	0.107104
HSF2_1	0.0393894	0.0221082
HSF2BP_1	-2.34807	-2.29794
HSF4_1	0.372971	0.62211
HTATIP2_1	-1.61391	-1.6261
HTATSF1_1	0.0868481	0.0457628
ID2_1	-0.265993	-0.288128
ID3_1	0.359158	0.455413
IKBKAP_1	0.291639	0.19195
IKZF1_1	0.484705	0.598194
IKZF5_1	0.0724573	0.0533908
ILF2_1	-0.0362601	-0.0833498
ING1_1	0.827801	0.953776
ING2_1	1.65999	1.74298
ING3_1	0.115035	0.128176
ING4_1	0.228486	0.287312
ING5_1	-0.0227089	-0.0105161
INO80_1	-0.214476	-0.279917
IRF1_1	0.415367	0.544688
IRF2_1	0.119427	0.0884874
IRF5_1	0.0850213	0.187346
IRF8_1	0.167771	0.15525
ITGB3BP_1	0.851161	0.996101
JARID2_1	0.170336	0.158168
JAZF1_1	0.449262	0.527406
JDP2_1	0.383025	0.507702
JMJD1C_1	0.17299	0.0563246
JMY_1	-0.97581	-1.013
JUN_1	-0.317434	-0.217575
KAT2A_1	0.21199	0.260919
KAT2B_1	0.75132	0.524859
KAT6A_1	-0.228976	-0.361126
KAT6B_1	-0.324708	-0.369075
KCNIP4_1	-0.597765	-0.612517
KDM1A_1	0.13853	0.0910535
KDM3A_1	0.154574	0.0132832
KDM3B_1	0.109293	0.0513919
KDM4A_1	0.252968	0.135343
KDM4B_1	0.158312	0.112963
KDM4C_1	0.463488	0.48778
KDM5A_1	-0.157044	-0.216906
KDM5B_1	0.351083	0.218183
KHDRBS1_1	0.041887	0.0741742
KLF10_1	0.0168055	0.0730202
KLF11_1	0.739305	0.816257
KLF12_1	0.249779	0.336346
KLF13_1	0.27845	0.277947
KLF15_1	0.067306	0.0563207
KLF2_1	-0.062004	-0.0371163
KLF3_1	0.231557	0.231925
KLF4_1	-0.908856	-0.749082
KLF5_1	0.16575	0.156373
KLF6_1	0.193781	0.0952704
KLF7_1	-5.03937	-5.09752
KLF9_1	-0.205211	-0.245008
KLHL29_1	0.0495612	0.00270182
KMT2A_1	-0.897709	-0.961582
KMT2C_1	0.65647	0.426329
KMT2E_1	0.0782415	-0.0261789
L3MBTL1_1	-3.96381	-4.05237
L3MBTL2_1	0.228709	0.248527
L3MBTL3_1	0.166341	0.249626
LBH_1	0.0541135	0.0644025
LCOR_1	1.87013	1.96644
LCORL_1	0.308017	0.416315
LDB1_1	0.39445	0.435099
LDB2_1	0.2226	0.269083
LHX6_1	0.591241	0.672889
LIN54_1	0.0267664	0.077065
LITAF_1	-0.495469	-0.382911
LMO1_1	0.926823	0.915894
LMO2_1	-0.0645311	-0.0220989
LMO4_1	0.079967	-0.0145257
LRRFIP1_1	0.811781	0.563868
LZTFL1_1	0.530139	0.662128
MAF_1	-0.133603	0.0980165
MAFA_1	-0.124925	-0.102608
MAFF_1	-0.0979745	-0.0707069
MAFG_1	0.216289	0.232332
MAFK_1	0.518351	0.585046
MAML1_1	0.113934	0.0884326
MAML2_1	-0.805927	-0.848766
MAML3_1	0.0179742	0.0714281
MBD3_1	0.355872	0.413471
MDFI_1	0.548875	0.566923
MDFIC_1	0.162185	0.0958377
MDM2_1	-0.724118	-0.809629
MDM4_1	-0.215387	-0.265627
MEAF6_1	-0.00995089	0.0332216
MECOM_1	0.154288	0.216685
MED1_1	0.299735	0.178787
MED10_1	0.016333	-0.00426508
MED12_1	0.110352	0.0587265
MED12L_1	0.342346	0.358467
MED13_1	0.312691	0.149112
MED13L_1	-0.650949	-0.720522
MED14_1	0.112419	0.130175
MED15_1	0.378287	0.39509
MED16_1	0.0657324	0.0607137
MED17_1	0.115153	0.105206
MED18_1	0.0978468	0.0728637
MED19_1	0.0182779	-0.0158909
MED20_1	-0.055857	-0.124412
MED21_1	0.0763767	0.108786
MED23_1	0.121228	0.109638
MED24_1	0.0686814	0.100238
MED27_1	0.12527	0.165624
MED28_1	0.0418237	0.0799323
MED30_1	0.0276861	0.075868
MED31_1	0.199464	0.0926143
MED4_1	0.0676056	0.151346
MED6_1	0.0699133	0.038393
MED7_1	-0.0779642	-0.0543908
MED8_1	-0.109695	-0.046356
MED9_1	-0.0535197	-0.0990282
MEF2C_1	-0.287092	-0.470605
MEF2D_1	0.243547	0.100915
MEIS1_1	0.378667	0.432897
MEIS2_1	-0.0557473	-0.0440558
MEOX2_1	0.0138776	0.0201132
MGA_1	-1.20887	-1.28864
MITF_1	0.26149	0.164595
MKL1_1	0.0166368	-0.0705973
MKL2_1	-0.826043	-0.892508
MLLT1_1	-0.160102	-0.127181
MLLT10_1	0.159447	0.139564
MLX_1	0.112875	0.0549829
MMS19_1	-0.0096176	-0.0149091
MN1_1	-0.037703	-0.180511
MNAT1_1	0.0568895	0.0784302
MNT_1	0.351155	0.44024
MORF4L1_1	0.452658	0.314366
MRGBP_1	0.329689	0.396028
MSC_1	-0.258559	-0.172789
MSL1_1	-0.0832758	-0.0988209
MSL2_1	0.244294	0.327823
MSL3_1	0.110997	0.0730945
MTA1_1	0.143285	0.127891
MTA3_1	0.200497	0.283119
MTDH_1	0.281265	0.181674
MTERFD3_1	0.0118441	0.0638118
MTF1_1	-0.192069	-0.230472
MTF2_1	0.322496	0.362626
MXD4_1	0.130653	0.0831869
MXI1_1	0.207341	0.244454
MYBBP1A_1	0.0739888	0.118992
MYBL1_1	1.48335	1.53334
MYBL2_1	0.206214	0.267115
MYC_1	-0.142387	-0.039213
MYCL_1	0.0701032	0.204316
MYCN_1	0.23027	0.431794
MYEF2_1	0.113887	0.128106
MYF5_1	-0.204051	-0.160357
MYF6_1	0.121878	0.100454
MYNN_1	-0.466274	-0.411303
MYO6_1	-2.06499	-2.04109
MYOCD_1	0.192604	0.0764899
MYOD1_1	0.218301	0.11125
MYOG_1	-0.236241	-0.2422
NAB1_1	0.124359	0.0920862
NCOA1_1	0.216234	0.15559
NCOA2_1	-1.03358	-1.16827
NCOA3_1	-1.77209	-1.80659
NCOA4_1	0.481393	0.333405
NCOA5_1	0.324475	0.403211
NCOA6_1	-0.0589453	-0.0923977
NCOA7_1	-0.166026	-0.0618936
NCOR1_1	0.43196	0.277536
NCOR2_1	0.0561849	-0.016775
NELFE_1	-0.00956275	0.0149731
NFAT5_1	-1.95908	-2.03032
NFATC1_1	-0.0716105	-0.19543
NFATC2_1	-2.35674	-2.36042
NFATC3_1	-0.598212	-0.660143
NFE2L1_1	0.73552	0.504057
NFE2L2_1	0.284138	0.159944
NFIB_1	0.161021	0.0910653
NFIL3_1	-0.419714	-0.362323
NFKB1_1	0.116815	0.105269
NFKB2_1	0.0883711	0.0643908
NFRKB_1	0.158616	0.145987
NFXL1_1	-0.0267169	0.0418588
NFYA_1	0.0889786	0.0500736
NFYB_1	0.00956584	0.0157516
NFYC_1	0.0619817	0.0283241
NIF3L1_1	-0.028531	0.00394968
NKRF_1	0.226089	0.262453
NKX6-3_1	-3.98128	-3.77823
NLK_1	0.0883964	0.0739082
NME1_1	-4.57252	-4.37226
NME2_1	0.639021	0.393016
NMI_1	0.12276	0.146045
NOC4L_1	-0.0944011	-0.058682
NPAS2_1	0.511816	0.61212
NPAS3_1	-0.43675	-0.418794
NPAT_1	0.239404	0.254429
NPM1_1	1.03845	0.788522
NR2C1_1	0.222119	0.298985
NR2C2_1	0.439111	0.511868
NR2E1_1	-0.439024	-0.160432
NR2F1_1	-0.18345	-0.0976747
NR2F2_1	-0.00424691	-0.00127647
NR3C1_1	-0.36494	-0.398977
NR3C2_1	0.0272347	0.000296068
NR4A2_1	0.212302	0.22716
NR4A3_1	-0.987669	-0.80209
NR5A2_1	-0.153833	0.111031
NR6A1_1	-0.1569	-0.132169
NRBF2_1	0.336807	0.173182
NRIP1_1	-0.505282	-0.568205
NSD1_1	-0.136768	-0.20255
OSGIN2_1	0.824194	0.823931
OSR1_1	0.090894	0.270581
OSR2_1	0.321209	0.328053
PARP1_1	0.349497	0.219122
PATZ1_1	-0.47691	-0.324347
PAX3_1	-1.0944	-1.00727
PAXIP1_1	0.3191	0.391937
PBRM1_1	-0.0516128	-0.0676987
PBX3_1	0.593305	0.651167
PCBD1_1	0.935497	1.12663
PCBD2_1	0.0849664	0.137244
PCGF2_1	0.184212	0.361343
PCGF3_1	-0.430046	-0.397263
PCGF5_1	1.02108	1.14486
PCGF6_1	0.0296564	-0.0118774
PDS5B_1	-0.0432087	-0.0935204
PER2_1	-0.19641	-0.35534
PER3_1	-0.385574	-0.396547
PEX14_1	0.140656	0.148537
PGR_1	-9.46177	-9.56975
PHB_1	0.185575	0.0747531
PHB2_1	0.0113884	-0.0582048
PHC1_1	0.177686	0.182891
PHC2_1	-0.117639	-0.106187
PHC3_1	0.315581	0.336245
PHF10_1	0.196743	0.215472
PHF12_1	0.148179	0.0549986
PHF13_1	0.113326	0.112044
PHF19_1	-0.30493	-0.291113
PHF2_1	0.175024	0.204922
PHF20_1	-0.0674042	-0.0781197
PHF21A_1	0.227785	0.144039
PHTF1_1	0.0806167	0.204437
PHTF2_1	0.512702	0.338955
PIAS1_1	0.0637874	0.088417
PIAS2_1	0.118701	0.173909
PIAS4_1	0.237822	0.323969
PITX2_1	-0.664918	-0.597551
PITX3_1	0.237232	0.114411
PKNOX1_1	0.0171979	0.0794864
PLAGL1_1	0.374819	0.445184
PLAGL2_1	-0.865561	-0.778909
PNRC2_1	0.389138	0.257622
PPARD_1	0.317686	0.371599
PPARG_1	-1.19011	-0.950723
PPARGC1A_1	0.473044	0.543632
PPARGC1B_1	0.420333	0.542224
PPP1R13B_1	0.116149	0.125102
PPRC1_1	0.290989	0.354591
PRDM10_1	0.156545	0.125512
PRDM15_1	0.336672	0.387556
PRDM16_1	0.543336	0.626589
PRDM2_1	-0.0580846	-0.105964
PRDM4_1	0.271721	0.16129
PRDM5_1	0.451498	0.502965
PRKDC_1	0.0301247	0.0211185
PROX1_1	-0.777635	-0.656728
PRPF6_1	0.402445	0.274739
PRRX1_1	-4.64967	-4.82818
PRRX2_1	0.547639	0.576393
PSMC5_1	0.610864	0.419049
PTTG1_1	1.32444	1.43962
PUF60_1	0.0917463	0.0300726
PURA_1	0.529485	0.609045
PYGO1_1	0.181938	0.165311
PYGO2_1	0.151212	0.198284
RAD54L2_1	0.137032	0.117798
RAN_1	0.661432	0.46734
RARB_1	0.641944	0.739124
RB1_1	0.140277	0.144974
RBBP4_1	0.211492	0.126999
RBBP5_1	0.0195942	-0.0132739
RBBP7_1	0.497759	0.625201
RBBP8_1	0.453105	0.59445
RBL1_1	0.277657	0.339202
RBL2_1	-0.0372853	-0.0850592
RBPJ_1	-0.991108	-0.959454
RCHY1_1	0.056514	0.0456846
RCOR1_1	-0.831768	-0.822311
REL_1	0.226992	0.250326
RERE_1	0.680691	0.464708
REST_1	-1.56913	-1.68348
REXO4_1	-0.0269658	0.0891915
RFX2_1	-0.13454	-0.0684928
RFX3_1	-0.994795	-0.912696
RFX5_1	0.197346	0.316936
RFX7_1	-1.58849	-1.64126
RFXANK_1	0.0285721	0.0296854
RFXAP_1	0.745266	0.86826
RLF_1	0.0786043	0.0473001
RLIM_1	-0.0052932	-0.0176278
RNF14_1	-0.310321	-0.111644
RNF14_3	0.119566	0.141089
RNF141_1	0.150149	0.0113351
RNF2_1	0.00222492	0.121245
RNF4_1	0.210636	0.1076
RPS3_1	1.24984	0.948874
RREB1_1	-0.326653	-0.433635
RRN3_1	0.0703901	0.0904198
RUNX1T1_1	0.199502	0.185339
RUNX2_1	1.04837	1.10419
RUNX3_1	1.23183	1.45863
RUVBL1_1	0.240628	0.105402
RXRA_1	0.413794	0.27188
RXRG_1	-0.161954	-0.148184
RYBP_1	0.444815	0.510448
SALL4_1	-1.1992	-1.01375
SAP130_1	0.204202	0.203001
SAP30_1	0.0978384	0.317844
SAP30BP_1	0.150398	0.185543
SATB1_1	0.0976612	0.11402
SATB2_1	-2.39842	-2.3106
SCMH1_1	0.241193	0.292828
SCML2_1	0.678582	0.768048
SEC16B_1	-0.921462	-0.847197
SERTAD2_1	-1.2667	-1.10717
SETD1B_1	0.257318	0.278565
SETD7_1	0.574197	0.315297
SETD8_1	0.12686	0.170858
SFMBT1_1	-2.02625	-1.85065
SFPQ_1	0.234076	0.152019
SHOX_1	1.78366	2.04825
SIM2_1	0.184499	0.0913782
SIN3A_1	0.183761	0.184342
SIN3B_1	-0.136552	-0.156289
SIRT1_1	0.166797	0.113194
SIRT6_1	0.0598807	0.0978913
SIX1_1	0.01932	-0.0222984
SIX2_1	-0.0219706	-0.0537884
SIX4_1	-0.500696	-0.538248
SKI_1	-2.36143	-2.46198
SKIL_1	-0.262445	-0.303857
SKP1_1	0.782489	0.562463
SLC2A4RG_1	0.946264	0.965714
SLC30A9_1	0.285146	0.332071
SMAD1_1	0.170796	0.112044
SMAD3_1	-0.344322	-0.396598
SMAD5_1	0.0418786	-0.0197167
SMAD6_1	-0.341457	-0.245677
SMAD9_1	0.180314	0.177516
SMARCA1_1	0.112486	0.071475
SMARCA2_1	0.687003	0.480977
SMARCA5_1	0.0300318	0.0623684
SMARCAD1_1	0.432154	0.561196
SMARCAL1_1	0.0954209	0.15381
SMARCB1_1	-0.0474951	-0.0246416
SMARCC1_1	0.33379	0.212378
SMARCD2_1	0.0580497	0.0807577
SMARCD3_1	0.118794	0.0707474
SMARCE1_1	0.436791	0.295871
SMYD1_1	0.710084	0.517267
SNAI1_1	0.104728	0.211787
SNAI2_1	-0.189799	-0.196131
SNAPC1_1	0.217225	0.266059
SNAPC3_1	0.186216	0.260285
SNAPC4_1	0.600751	0.674732
SNAPC5_1	-0.054026	-0.0145296
SNF8_1	0.00162161	0.00725514
SNIP1_1	0.150541	0.164716
SNW1_1	0.198873	0.126483
SOX11_1	-3.54878	-3.5622
SOX13_1	0.46753	0.598569
SOX18_1	0.121118	0.200349
SOX5_1	0.128653	0.164329
SOX6_1	-0.613299	-0.622653
SOX8_1	-0.173894	-0.11795
SOX9_1	0.272388	0.379333
SP2_1	0.278299	0.300041
SP3_1	0.27427	0.174508
SP4_1	0.170678	0.155614
SPEN_1	0.520777	0.343888
SPI1_1	0.167134	0.175368
SRA1_1	-1.85141	-1.89432
SREBF2_1	0.191507	0.0748939
SRF_1	0.588761	0.403523
SS18_1	0.0981295	0.0858156
SSBP1_1	-0.198828	-0.185565
SSBP2_1	0.449899	0.440091
SSBP3_1	0.148993	0.205528
STAT1_1	0.098564	0.0271857
STAT3_1	0.763711	0.555274
STAT4_1	0.971253	1.16048
STON1_1	-3.35757	-3.44134
STRAP_1	0.258174	0.141109
SUB1_1	0.556676	0.388185
SUDS3_1	0.122587	0.091875
SUFU_1	0.360251	0.42949
SUPT20H_1	0.167704	0.170334
SUPT3H_1	0.350556	0.43472
SUPT7L_1	-1.46305	-1.5123
SUV39H2_1	0.137484	0.104541
SUZ12_1	0.239953	0.355495
TADA2A_1	0.132497	0.217252
TADA2B_1	-0.484837	-0.445265
TADA3_1	-0.0129463	0.0384204
TAF11_1	0.0448107	0.0667339
TAF12_1	0.0538772	0.0503748
TAF13_1	0.214766	0.14062
TAF15_1	0.118836	0.048149
TAF1A_1	0.227655	0.333143
TAF1B_1	-0.0305435	0.0658655
TAF1C_1	0.494455	0.580821
TAF2_1	0.158177	0.120224
TAF3_1	0.298254	0.199195
TAF4_1	0.385873	0.438342
TAF4B_1	-3.70046	-3.49786
TAF5_1	0.0869704	0.126287
TAF5L_1	0.127185	0.0830617
TAF7_1	0.160397	0.220874
TAF8_1	0.266933	0.31239
TAF9_1	-0.00458864	0.0338045
TAL2_1	-2.26141	-1.9686
TARBP1_1	0.0945561	0.0316647
TARDBP_1	0.416781	0.28243
TBC1D2B_1	-0.42011	-0.415789
TBL1X_1	0.406917	0.275264
TBL1XR1_1	0.139188	0.0867975
TBP_1	0.110183	0.143628
TBPL1_1	-0.0478453	-0.00263386
TBX15_1	0.153165	0.0941086
TBX18_1	0.411123	0.265946
TBX2_1	0.703537	0.799925
TBX3_1	0.118861	0.124746
TBX5_1	0.142724	0.353617
TCEA1_1	0.180791	0.28412
TCEA2_1	0.109997	0.160183
TCEA3_1	0.553988	0.365137
TCEB1_1	0.244543	0.145736
TCEB3_1	1.11869	0.841926
TCERG1_1	0.207627	0.13156
TCF12_1	0.836416	0.601272
TCF15_1	0.437204	0.516293
TCF20_1	0.0404273	0.00682485
TCF25_1	0.0614249	0.0154191
TCF3_1	0.0543286	-0.00206665
TCF4_1	-1.6321	-1.64312
TCF7L2_1	0.0764611	0.0698516
TCFL5_1	-6.10894	-5.96897
TEAD1_1	-1.20062	-1.27578
TEAD3_1	0.108259	0.0163618
TEAD4_1	0.346649	0.217389
TEF_1	0.00131785	-0.0679764
TERF2IP_1	0.185149	0.178705
TFAM_1	0.0167127	0.0317312
TFAP4_1	-0.311131	-0.215764
TFB1M_1	0.229684	0.269189
TFB2M_1	0.0742377	0.132636
TFCP2L1_1	0.973404	1.06141
TFDP2_1	0.15257	0.0997925
TFEB_1	0.366238	0.215241
TFEC_1	1.29313	1.43588
TGIF1_1	0.510133	0.584526
THAP1_1	1.33888	1.4769
THRA_1	0.125169	0.121499
THRAP3_1	0.634865	0.451302
TIAM1_1	-1.18248	-1.21111
TLE1_1	0.821515	0.92538
TLE3_1	0.146035	0.196515
TLE4_1	0.145314	0.101209
TMF1_1	0.173901	0.101091
TOPBP1_1	0.287673	0.350624
TOX_1	-6.16521	-6.33319
TP53BP1_1	0.164084	0.189959
TP53BP2_1	0.131024	0.0934593
TP63_1	-2.58666	-2.61808
TP73_1	1.14044	1.16935
TRAPPC2_1	0.105686	0.0451135
TRERF1_1	0.362437	0.392766
TRIM24_1	0.210572	0.291005
TRIM25_1	0.332605	0.364108
TRIM33_1	0.0589104	0.06531
TRIM66_1	-3.75606	-3.37479
TRIP11_1	0.094092	0.0655252
TRIP13_1	1.58344	1.71908
TRIP4_1	0.111676	0.188254
TRPS1_1	-2.34603	-2.3724
TRRAP_1	0.0961592	0.0415811
TSC22D1_1	0.180833	0.0694683
TSC22D3_1	-0.0105331	-0.0404648
TSG101_1	0.214736	0.0952587
TSHZ1_1	1.04641	1.12608
TSHZ2_1	0.0254965	0.136509
TSHZ3_1	0.795015	0.908551
TTF1_1	0.150651	0.180082
TTF2_1	0.468323	0.538382
TULP3_1	0.138374	0.115933
TULP4_1	0.197202	0.251949
UBE2N_1	0.506129	0.348535
UBE3A_1	0.631224	0.450614
UBN1_1	0.15371	0.156502
UBP1_1	0.210686	0.13456
UIMC1_1	0.409089	0.523956
URI1_1	0.148157	0.0943238
VBP1_1	0.098197	0.0446871
VEZF1_1	0.15379	0.126307
VGLL2_1	0.487013	0.331237
VPS72_1	-0.0612446	-0.0633488
WDR5_1	0.0354278	0.028195
WDR77_1	0.0380394	0.10602
WDR82_1	0.085439	0.0640231
WHSC1_1	-0.0442465	-0.0455149
WWP2_1	0.291955	0.29945
WWTR1_1	-0.275507	-0.300634
XBP1_1	0.0793595	-0.00672951
YAF2_1	0.304515	0.337113
YAP1_1	-2.17549	-2.21735
YBX1_1	1.50329	1.18928
YBX3_1	0.916301	0.664984
YWHAH_1	0.278092	0.167322
YWHAQ_1	0.275316	0.174077
YY1_1	0.10615	0.104534
ZBTB1_1	0.13445	0.126905
ZBTB17_1	0.0621758	0.0865784
ZBTB18_1	1.14133	0.883011
ZBTB2_1	0.0913117	0.129319
ZBTB20_1	1.47779	1.60738
ZBTB21_1	-0.861827	-0.842409
ZBTB24_1	0.254803	0.292929
ZBTB25_1	0.579563	0.663927
ZBTB26_1	0.405423	0.431301
ZBTB33_1	-0.162503	-0.155957
ZBTB43_1	0.816794	0.899206
ZBTB48_1	0.0531895	0.092716
ZBTB6_1	1.00077	1.168
ZBTB7A_1	0.603092	0.719393
ZDHHC15_1	0.377237	0.412411
ZDHHC16_1	-0.430603	-0.444619
ZDHHC5_1	0.108432	0.0766855
ZDHHC7_1	0.34848	0.454455
ZEB1_1	0.200371	0.0848612
ZEB2_1	0.0147509	-0.129982
ZFHX3_1	-0.0506762	-0.0680038
ZFHX4_1	-0.698462	-0.736083
ZFP64_1	0.325597	0.37307
ZFPM1_1	1.63667	1.65224
ZFPM2_1	-3.93788	-4.06365
ZHX1_1	0.0930541	0.101138
ZHX2_1	0.482908	0.559729
ZHX3_1	-0.66928	-0.73712
ZMYND11_1	0.198021	0.105969
ZNF131_1	0.516343	0.616935
ZNF142_1	0.221044	0.271278
ZNF143_1	0.230637	0.240441
ZNF148_1	0.771001	0.847469
ZNF207_1	0.319872	0.203678
ZNF217_1	0.0287198	0.0358386
ZNF236_1	-0.0553634	-0.0239883
ZNF277_1	0.0704154	0.147039
ZNF292_1	0.0477471	0.0309293
ZNF302_1	0.431218	0.575447
ZNF319_1	0.0394864	0.0870205
ZNF335_1	0.376692	0.232836
ZNF341_1	0.227191	0.304939
ZNF366_1	0.302431	0.308271
ZNF367_1	0.639835	0.700894
ZNF384_1	0.146917	0.123404
ZNF395_1	-0.0023273	-0.0496262
ZNF407_1	0.089544	0.0863516
ZNF410_1	0.085439	0.151675
ZNF423_1	0.124915	0.0923757
ZNF451_1	0.18185	0.177089
ZNF462_1	0.284032	0.152609
ZNF516_1	0.526726	0.532765
ZNF521_1	0.130628	0.131059
ZNF592_1	0.127308	0.0694604
ZNF593_1	-0.683751	-0.758204
ZNF639_1	-0.0711675	-0.072917
ZNF704_1	0.2434	0.337352
ZNF76_1	0.337954	0.43882
ZNF777_1	0.131434	0.293011
ZNHIT3_1	-0.138641	-0.124381
ZRANB2_1	0.206345	0.130457
ZZZ3_1	0.148179	0.137131
